# Supplementary material for: p53 Loss Mediates Hypersensitivity to ETS Transcription Factor Inhibition Based on PARylation-Mediated Cell Death Induction
Source: Cancers (Basel). 2020 Oct 30;12(11):3205. doi: 10.3390/cancers12113205 (PMC7693367; doi:10.3390/cancers12113205)
Supplement: Supplementary file 1 [file cancers-12-03205-s001.zip]

Archive with 4 entries (3 files):
- cancers-949334-sup/
- cancers-949334-sup/Figures S1-S9_Dinhof et al.pdf
- cancers-949334-sup/Table S1_Dinhof et al.pdf
- cancers-949334-sup/Table S2_Dinhof et al.pdf
